# Supplementary material for: Edible Gelatin Diagnosis Using Laser-Induced Breakdown Spectroscopy and Partial Least Square Assisted Support Vector Machine
Source: Sensors (Basel). 2019 Sep 28;19(19):4225. doi: 10.3390/s19194225 (PMC6806298; doi:10.3390/s19194225)
Supplement: Supplementary file 1 [file sensors-19-04225-s001.zip]

Archive with 1 entries (1 files):
- sensors-599538-SI.pdf
